# Supplementary material for: Regioselective Dehydration of Sugar Thioacetals under Mild Conditions
Source: Org Lett. 2021 Mar 17;23(7):2488–92. doi: 10.1021/acs.orglett.1c00424 (PMC8041386; doi:10.1021/acs.orglett.1c00424)
Supplement: Supplementary file 2 — ol1c00424_si_002.zip [file ol1c00424_si_002.zip]

Archive with 9 entries (8 files):
- ent-7a.xyz
- __MACOSX/
- __MACOSX/._ent-7a.xyz
- 7c.xyz
- __MACOSX/._7c.xyz
- ent-5a.xyz
- __MACOSX/._ent-5a.xyz
- 5c.xyz
- __MACOSX/._5c.xyz
