# Supplementary material for: Regioselective Dehydration of Sugar Thioacetals under Mild Conditions
Source: Org Lett. 2021 Mar 17;23(7):2488–92. doi: 10.1021/acs.orglett.1c00424 (PMC8041386; doi:10.1021/acs.orglett.1c00424)
Supplement: Supplementary file 2 — ol1c00424_si_002.zip [file ol1c00424_si_002.zip › ent-7a.xyz]

43
prod2_132.log
O          2.94358       -1.86849       -2.74446
C          2.51767       -1.48189       -1.70587
O          1.67333       -2.17431       -0.90315
C          1.25324       -1.37111        0.19376
C          2.23335       -0.18485        0.14843
C          3.29388       -0.28551        1.23131
O          2.59776       -0.18696        2.45141
C          4.33210        0.81742        1.12523
O          5.13312        0.68132        2.28674
O          2.83406       -0.29047       -1.13567
C         -0.20780       -0.95970        0.04088
S         -1.28641       -2.42141        0.27050
C         -2.80714       -1.52246        0.53048
C         -3.67912       -1.30163       -0.53720
C         -4.83572       -0.54974       -0.34208
C         -5.11971       -0.01576        0.91228
C         -4.25118       -0.24012        1.97932
C         -3.09798       -0.99574        1.79121
S         -0.50868       -0.12388       -1.56844
C         -0.66642        1.57139       -1.02230
C          0.30777        2.50299       -1.38556
C          0.17332        3.83324       -0.99425
C         -0.92245        4.23015       -0.23269
C         -1.89254        3.29801        0.13041
C         -1.77553        1.97117       -0.27082
H          1.37593       -1.94705        1.11601
H          1.71912        0.77912        0.22245
H          3.80521       -1.25937        1.14161
H          3.26835       -0.02360        3.12930
H          3.81773        1.78995        1.10608
H          4.91234        0.70177        0.20208
H          5.75171        1.41642        2.33473
H         -0.44048       -0.24291        0.83516
H         -3.43683       -1.70716       -1.51367
H         -5.51086       -0.37561       -1.17354
H         -6.02027        0.57174        1.06051
H         -4.47352        0.16967        2.95939
H         -2.41584       -1.17972        2.61595
H          1.16573        2.17528       -1.96633
H          0.92919        4.55739       -1.28138
H         -1.02254        5.26580        0.07574
H         -2.75159        3.60519        0.71841
H         -2.54108        1.24376       -0.00962
