# Supplementary material for: Regioselective Dehydration of Sugar Thioacetals under Mild Conditions
Source: Org Lett. 2021 Mar 17;23(7):2488–92. doi: 10.1021/acs.orglett.1c00424 (PMC8041386; doi:10.1021/acs.orglett.1c00424)
Supplement: Supplementary file 2 — ol1c00424_si_002.zip [file ol1c00424_si_002.zip › 7c.xyz]

43
prod1_194.log
O         -0.50684       -3.70610       -2.66032
C         -0.16829       -3.04250       -1.73568
O          0.71090       -2.01438       -1.79605
C          0.80659       -1.34863       -0.53813
C          0.10942       -2.34929        0.42002
C         -0.86993       -1.80090        1.44462
O         -0.16524       -0.88181        2.25557
C         -1.43828       -2.91400        2.31859
O         -2.16503       -2.33304        3.38957
O         -0.59635       -3.21707       -0.46063
C          0.22376        0.05940       -0.62940
S         -1.40365        0.03461       -1.44530
C         -2.17974        1.43457       -0.65322
C         -2.87975        2.32705       -1.46557
C         -3.55947        3.40076       -0.89720
C         -3.52721        3.60101        0.47911
C         -2.82067        2.71457        1.28846
C         -2.15751        1.62554        0.73173
S          1.32847        1.20695       -1.54437
C          2.66510        1.28636       -0.36073
C          3.91854        0.77356       -0.70061
C          4.97186        0.84988        0.20805
C          4.77222        1.41975        1.46180
C          3.51925        1.92436        1.80571
C          2.46979        1.86881        0.89537
H          1.86516       -1.25614       -0.28119
H          0.87595       -2.93143        0.94758
H         -1.69867       -1.30532        0.91553
H         -0.64024       -0.86096        3.10056
H         -0.61607       -3.47336        2.77720
H         -2.04451       -3.60437        1.72286
H         -3.02535       -2.05310        3.05567
H          0.11477        0.43649        0.38827
H         -2.87859        2.18284       -2.54111
H         -4.10177        4.08989       -1.53646
H         -4.04612        4.44524        0.92083
H         -2.79191        2.86528        2.36308
H         -1.61957        0.93525        1.37763
H          4.05886        0.31761       -1.67578
H          5.94603        0.45598       -0.06340
H          5.59153        1.47284        2.17142
H          3.36303        2.37358        2.78122
H          1.49688        2.28247        1.14807
