# Supplementary material for: Regioselective Dehydration of Sugar Thioacetals under Mild Conditions
Source: Org Lett. 2021 Mar 17;23(7):2488–92. doi: 10.1021/acs.orglett.1c00424 (PMC8041386; doi:10.1021/acs.orglett.1c00424)
Supplement: Supplementary file 2 — ol1c00424_si_002.zip [file ol1c00424_si_002.zip › ent-5a.xyz]

43
SM2_314.log
O         -1.20525       -0.65433       -2.72631
C         -1.15829       -0.60329       -1.31182
C         -1.35878       -2.05257       -0.85385
C         -1.62558       -2.18622        0.63857
C         -1.99146       -3.62098        1.00730
O         -2.02429       -3.74360        2.42491
O         -0.47033       -1.81495        1.36425
O         -2.50768       -2.56879       -1.49442
C          0.13069        0.06538       -0.83868
S          1.58165       -0.73052       -1.60644
C          2.80760       -0.29653       -0.38087
C          3.87042        0.53581       -0.72955
C          4.85170        0.83675        0.21245
C          4.76371        0.32216        1.50220
C          3.69477       -0.50206        1.85094
C          2.72115       -0.82241        0.91132
S          0.14013        1.85000       -1.31498
C         -1.05810        2.46362       -0.13935
C         -2.34872        2.80171       -0.55079
C         -3.27006        3.28820        0.37367
C         -2.90861        3.42967        1.71014
C         -1.62204        3.08929        2.12371
C         -0.69528        2.61378        1.20197
H         -1.08011        0.24710       -3.05533
H         -2.00504       -0.01495       -0.92091
H         -0.46093       -2.63645       -1.10681
H         -2.47196       -1.52498        0.89930
H         -1.20010       -4.29315        0.66086
H         -2.93400       -3.91725        0.53961
H         -2.85654       -3.37026        2.73690
H         -0.56659       -2.24117        2.22946
H         -2.44582       -2.28960       -2.41810
H          0.21815       -0.00633        0.24646
H          3.91978        0.94739       -1.73241
H          5.68038        1.48174       -0.06162
H          5.52708        0.56109        2.23589
H          3.62650       -0.90803        2.85540
H          1.88723       -1.47229        1.16319
H         -2.62410        2.68244       -1.59437
H         -4.27096        3.55325        0.04858
H         -3.62767        3.80789        2.42963
H         -1.33678        3.20319        3.16462
H          0.31451        2.35807        1.51085
