# Supplementary material for: Regioselective Dehydration of Sugar Thioacetals under Mild Conditions
Source: Org Lett. 2021 Mar 17;23(7):2488–92. doi: 10.1021/acs.orglett.1c00424 (PMC8041386; doi:10.1021/acs.orglett.1c00424)
Supplement: Supplementary file 2 — ol1c00424_si_002.zip [file ol1c00424_si_002.zip › 5c.xyz]

43
SM1_095.log
O          1.40293       -1.27605       -1.67481
C          0.96495       -0.86781       -0.38575
C          0.85028       -2.10654        0.51436
C          2.19924       -2.70650        0.94439
C          3.17466       -3.07062       -0.17526
O          3.82964       -1.91000       -0.65277
O          2.82971       -1.79989        1.83426
O          0.15165       -1.75161        1.69246
C         -0.35846       -0.11375       -0.48553
S         -0.18109        1.40521       -1.51760
C          0.96336        2.32978       -0.49880
C          2.32728        2.34641       -0.80028
C          3.20994        3.06524        0.00127
C          2.73415        3.76521        1.10678
C          1.37435        3.75054        1.40891
C          0.48780        3.03898        0.60652
S         -1.65156       -1.15199       -1.24813
C         -3.06283       -0.56130       -0.32612
C         -3.13942       -0.78753        1.05132
C         -4.25399       -0.34627        1.75636
C         -5.29754        0.29673        1.09170
C         -5.22117        0.51025       -0.28103
C         -4.10013        0.08876       -0.99291
H          1.21656       -0.54284       -2.28384
H          1.69615       -0.18066        0.07059
H          0.25859       -2.86132       -0.01415
H          1.95651       -3.60763        1.52100
H          2.65766       -3.60750       -0.97953
H          3.95021       -3.72214        0.23728
H          3.21440       -1.51207       -1.28969
H          3.45351       -1.29794        1.28508
H          0.82787       -1.38953        2.28682
H         -0.68764        0.16492        0.51585
H          2.69109        1.79289       -1.66144
H          4.26851        3.07480       -0.23720
H          3.42232        4.32439        1.73231
H          1.00220        4.29907        2.26823
H         -0.57545        3.03116        0.82733
H         -2.32239       -1.30125        1.55319
H         -4.31462       -0.51726        2.82648
H         -6.16969        0.62961        1.64533
H         -6.02936        1.01528       -0.80024
H         -4.02035        0.26728       -2.06029
